# Supplementary material for: Exploratory Metabolomic Analyses Reveal Compounds Correlated with Lutein Concentration in Frontal Cortex, Hippocampus, and Occipital Cortex of Human Infant Brain
Source: PLoS One. 2015 Aug 28;10(8):e0136904. doi: 10.1371/journal.pone.0136904 (PMC4552625; doi:10.1371/journal.pone.0136904)
Supplement: S1 Dataset — An exploratory study relating metabolite signatures and lutein was completed on post-mortem infant brain tissues (age 1 to 488 days) from the frontal cortex, hippocampus, and occipital cortex. A total of 1276 correlations were carried out across all brain regions. Five metabolites fell below the detection limit in the frontal cortex, and therefore, correlations were not carried out for these (“not detected”). Of 427 metabolites analyzed, 257 were metabolites of known identity. Correlations from all known 257 metabolites are reported. (XLSX) [file pone.0136904.s001.xlsx]

## Sheet: All Lutein Correlations
SUPER PATHWAY	SUB PATHWAY	BIOCHEMICAL NAME	Frontal Cortex		Hippocampus		Occipital Cortex
			Lutein		Lutein		Lutein
			Correlation Value with Lutein	P-Value	Correlation Value with Lutein	P-Value	Correlation Value with Lutein	P-Value
Amino acid	Glycine, serine and threonine metabolism	glycine	0.272394	0.152844	0.207577	0.330411	0.395211	0.0373872
		serine	0.155338	0.421034	0.201137	0.345965	0.360936	0.0591614
		N-acetylserine	-0.0286632	0.882661	-0.0799786	0.71027	0.138447	0.482314
		3-phosphoserine	0.181928	0.344897	0.324077	0.122363	0.3074	0.111552
		threonine	0.144595	0.454242	0.166687	0.43629	0.330543	0.0857976
		allo-threonine	-0.103672	0.592527	-0.296225	0.15987	-0.00301191	0.987864
		betaine	0.321102	0.0894259	0.0867266	0.686984	0.308539	0.110165
	Alanine and aspartate metabolism	alanine	0.156923	0.416253	0.268928	0.203832	0.331449	0.0848907
		beta-alanine	0.0264536	0.891652	0.146001	0.496038	0.265789	0.171614
		N-acetylalanine	0.366839	0.0502952	0.141177	0.510531	0.299566	0.121455
		N-acetyl-beta-alanine	-0.0593791	0.759627	-0.333948	0.110747	-0.0646234	0.74389
		aspartate	0.425121	0.0215089	0.502639	0.0123052	0.4147	0.0282199
		N-acetylaspartate (NAA)	-0.0475534	0.80649	-0.0270635	0.900105	0.357584	0.0617344
		asparagine	0.0474184	0.807029	0.27873	0.187196	0.228033	0.243178
	Glutamate metabolism	glutamate	0.159541	0.408419	0.0479772	0.823831	0.357568	0.0617466
		glutamine	-0.045883	0.813167	-0.208318	0.328649	0.0581508	0.768815
		gamma-aminobutyrate (GABA)	0.163049	0.398055	0.465096	0.0220167	0.507767	0.00580915
		N-acetylglutamate	0.381006	0.041433	0.19098	0.371361	0.539577	0.00304348
		N-acetyl-aspartyl-glutamate (NAAG)	0.166424	0.388226	0.0340235	0.874593	0.30954	0.108956
	Histidine metabolism	histidine	0.0886432	0.647482	0.0981526	0.648187	0.214764	0.272431
	Lysine metabolism	lysine	0.159698	0.407952	0.147407	0.491855	0.263746	0.175055
		2-aminoadipate	0.0130113	0.946591	-0.235372	0.26822	0.131135	0.505956
		pipecolate	0.294547	0.12089	-0.192287	0.368032	-0.0850435	0.666998
		N6-acetyllysine	-0.0759994	0.695181	0.182464	0.393456	0.146087	0.458229
	Phenylalanine & tyrosine metabolism	phenylalanine	0.0936955	0.628785	0.128255	0.550339	0.282481	0.145268
		tyrosine	0.0909089	0.639071	0.181398	0.396275	0.319362	0.0976075
		3-(4-hydroxyphenyl)lactate	-0.0749325	0.699261	-0.103932	0.628888	-0.0261981	0.894724
	Tryptophan metabolism	kynurenate	-0.133021	0.491519	0.0696867	0.746269	-0.205275	0.294684
		kynurenine	-0.176357	0.360119	-0.24648	0.245617	-0.145194	0.46101
		tryptophan	0.158246	0.412284	0.149563	0.485472	0.391977	0.039116
		C-glycosyltryptophan*	0.0965642	0.618267	-0.23013	0.279332	0.0311366	0.87502
	Valine, leucine and isoleucine metabolism	isoleucine	0.153256	0.427362	0.185837	0.384617	0.325845	0.0906201
		leucine	0.192528	0.317025	0.159992	0.455193	0.35678	0.0623643
		valine	0.133288	0.490641	0.205758	0.334761	0.319338	0.0976338
		3-hydroxyisobutyrate	-0.177009	0.358319	-0.0981669	0.648139	0.00845707	0.965932
		alpha-hydroxyisovalerate	-0.15215	0.430746	-0.228727	0.282355	-0.152097	0.439735
		isovalerylcarnitine	not detected1		-0.0986569	0.646494	0.084939	0.667384
	Cysteine, methionine, SAM, taurine metabolism	cysteine	0.318022	0.0927168	0.0817276	0.70421	0.388409	0.0410973
		cystine	0.246748	0.196915	0.0703974	0.743766	0.176671	0.368475
		cystathionine	0.454135	0.0133354	0.174669	0.414315	0.433905	0.0210588
		hypotaurine	-0.1562	0.418429	-0.263871	0.212796	0.0509555	0.796789
		taurine	-0.256292	0.179593	-0.467625	0.0212114	0.0310765	0.875259
		S-adenosylhomocysteine (SAH)	0.121737	0.529294	-0.260386	0.219124	0.34619	0.0711346
		methionine	0.201897	0.293586	0.2248	0.290927	0.361881	0.0584514
		N-acetylmethionine	0.365399	0.0512737	0.364186	0.0801959	0.408865	0.030749
		2-hydroxybutyrate (AHB)	-0.1707	0.375974	-0.167974	0.432704	-0.0556955	0.778331
	Urea cycle; arginine-, proline-, metabolism	arginine	0.220409	0.250587	0.353623	0.0900399	0.192884	0.325417
		ornithine	0.0358274	0.853614	0.16555	0.439471	0.0669818	0.734869
		urea	-0.0679328	0.726232	-0.0567154	0.792376	-0.0882328	0.655258
		proline	0.100845	0.602708	0.183415	0.390952	0.231354	0.236196
		citrulline	0.407011	0.028432	0.4727	0.0196669	0.310825	0.107418
		trans-4-hydroxyproline	-0.0772727	0.690322	0.0336599	0.875922	0.0550348	0.780897
	Creatine metabolism	creatine	0.245257	0.199722	0.0155169	0.942632	0.404296	0.0328552
		creatinine	0.120343	0.534057	-0.210703	0.323016	0.381696	0.0450406
	Butanoate metabolism	2-aminobutyrate	-0.101332	0.60095	-0.147019	0.493008	0.146773	0.456097
	Polyamine metabolism	putrescine	-0.0820648	0.672144	-0.106183	0.621435	0.0877793	0.656922
		spermidine	0.119753	0.536078	0.0448515	0.83515	-0.0749202	0.704763
	Guanidino and acetamido metabolism	4-guanidinobutanoate	0.091346	0.637453	0.176858	0.408397	0.402386	0.0337691
	Glutathione metabolism	glutathione, reduced (GSH)	0.0355461	0.854752	-0.252518	0.233868	-0.16649	0.397134
		5-oxoproline	0.25439	0.182956	0.204805	0.337054	0.292962	0.130293
		glutathione, oxidized (GSSG)	-0.117928	0.542352	-0.196661	0.357027	-0.10793	0.584603
		cysteine-glutathione disulfide	0.053747	0.781853	0.11568	0.590389	0.229832	0.239378
		ophthalmate	-0.124324	0.520513	-0.266213	0.208613	-0.0324013	0.869985
Peptide	Dipeptide	glycylvaline	-0.069191	0.721359	-0.153372	0.474297	-0.0311782	0.874854
		glycylglycine	-0.0613612	0.751848	0.0176257	0.93485	0.192915	0.325338
		glycylproline	0.16179	0.401758	-0.166673	0.436328	0.0857314	0.664459
		glycylleucine	-0.136424	0.480398	-0.074558	0.729161	-0.10556	0.592924
		alanylvaline	not detected1		-0.158741	0.45877	-0.113403	0.565581
		alanylleucine	not detected1		-0.102192	0.634673	-0.124013	0.529526
		aspartylphenylalanine	-0.0456382	0.814146	-0.112561	0.600512	0.0925667	0.639432
		alpha-glutamylglutamate	not detected1		-0.0542978	0.801049	-0.113403	0.565581
		prolylleucine	-0.141074	0.465419	-0.101295	0.637665	-0.0989505	0.616401
		threonylphenylalanine	not detected*		-0.111242	0.604814	-0.113403	0.565581
	Dipeptide derivative	homocarnosine	0.447625	0.0148967	0.465903	0.0217572	0.264866	0.173163
	gamma-glutamyl	gamma-glutamylglutamate	0.291389	0.125115	0.312779	0.136716	0.219877	0.260902
		gamma-glutamylglutamine	0.231985	0.225923	0.0120683	0.955367	-0.155104	0.430637
Carbohydrate	Aminosugars metabolism	erythronate*	-0.0913763	0.637341	-0.0777924	0.71787	0.159051	0.418853
		N-acetylneuraminate	-0.198479	0.302006	-0.323078	0.123587	0.0690655	0.726928
		fucose	0.128481	0.506549	-0.0556817	0.796082	0.300699	0.119984
	Fructose, mannose, galactose, starch, and sucrose metabolism	fructose	-0.254417	0.18291	-0.189268	0.375745	-0.124014	0.529522
		galactitol (dulcitol)	-0.273951	0.150418	-0.150095	0.483904	0.075693	0.701854
		lactose	-0.19444	0.31215	-0.214369	0.314472	-0.12592	0.523165
		mannitol	-0.408247	0.0279084	-0.181554	0.395861	-0.140833	0.474722
		mannose	-0.178678	0.353731	-0.0567293	0.792326	0.270306	0.164174
		mannose-6-phosphate	-0.014984	0.938507	-0.0543995	0.800684	0.154453	0.4326
		sorbitol	-0.248702	0.193278	-0.231459	0.276487	0.108635	0.582135
	Glycolysis, gluconeogenesis, pyruvate metabolism	1,5-anhydroglucitol (1,5-AG)	0.276597	0.146359	0.30862	0.142293	0.383432	0.0439931
		glycerate	0.0484003	0.80311	-0.110738	0.606462	0.125643	0.524085
		glucose-6-phosphate (G6P)	-0.240465	0.208929	-0.118685	0.580706	0.220993	0.258429
		glucose	-0.183649	0.340276	0.0927854	0.666308	0.172983	0.378713
		fructose-6-phosphate	0.046129	0.812182	-0.139557	0.515444	0.332602	0.0837468
		Isobar: fructose 1,6-diphosphate, glucose 1,6-diphosphate	0.328894	0.0814945	-0.0296633	0.890563	0.138907	0.480844
		3-phosphoglycerate	0.0266641	0.890795	0.145397	0.497842	-0.0859392	0.663693
		lactate	-0.00301188	0.987628	-0.150482	0.482764	0.210118	0.283187
	Nucleotide sugars, pentose metabolism	arabitol	-0.289432	0.127787	-0.309679	0.140857	0.170675	0.385202
		ribitol	0.0663953	0.732201	0.0780043	0.717132	0.356205	0.0628173
		ribose	-0.168387	0.382575	-0.0872784	0.685092	0.255676	0.189122
		ribulose	-0.180366	0.349125	-0.12994	0.54507	0.194254	0.321925
		Isobar: ribulose 5-phosphate, xylulose 5-phosphate	-0.0825756	0.670216	0.0929337	0.665805	0.156117	0.427595
		arabinose	-0.303609	0.10935	-0.224933	0.290633	0.0156617	0.936953
		xylonate	-0.142168	0.461931	-0.189373	0.375474	0.0674411	0.733117
Energy	Krebs cycle	citrate	0.0213765	0.912358	-0.177938	0.405494	0.0359067	0.856057
		succinate	0.014883	0.938921	-0.201187	0.345842	-0.231982	0.23489
		succinylcarnitine	0.384606	0.0393925	0.204669	0.337383	0.160355	0.414999
		fumarate	0.354787	0.058958	0.0959398	0.655635	0.3943	0.0378677
		malate	0.180236	0.349479	0.106223	0.621302	0.222861	0.254323
	Oxidative phosphorylation	acetylphosphate	0.234259	0.221277	0.233202	0.272786	0.392596	0.0387802
		phosphate	0.339257	0.0717951	0.131041	0.541639	0.490112	0.00810716
		pyrophosphate (PPi)	-0.0433183	0.823442	-0.179217	0.402072	0.153224	0.436315
Lipid	Essential fatty acid	linoleate (18:2n6)	0.302201	0.111087	0.0970888	0.651764	0.0974806	0.621674
		linolenate [alpha or gamma; (18:3n3 or 6)]	0.10586	0.584696	-0.058286	0.786754	0.0456639	0.817521
		dihomo-linolenate (20:3n3 or n6)	0.395699	0.033606	0.0517416	0.810245	0.269604	0.165315
		eicosapentaenoate (EPA; 20:5n3)	0.0125953	0.948296	0.10734	0.617616	0.206653	0.291382
		docosapentaenoate (n3 DPA; 22:5n3)	0.405206	0.0292112	0.271624	0.199161	0.262937	0.176431
		docosapentaenoate (n6 DPA; 22:5n6)	0.212049	0.269461	0.107877	0.615848	0.157678	0.422932
		docosahexaenoate (DHA; 22:6n3)	0.277463	0.145047	0.0239468	0.911563	0.333767	0.082603
	Medium chain fatty acid	caproate (6:0)	-0.456518	0.012799	0.135978	0.526377	0.0712036	0.718807
		caprylate (8:0)	0.0779949	0.687571	0.0870308	0.685941	-0.00362344	0.9854
		pelargonate (9:0)	0.246182	0.197977	0.461649	0.0231545	0.150633	0.444203
		undecanoate (11:0)	-0.045368	0.815228	0.143546	0.50339	-0.0245749	0.901214
		laurate (12:0)	0.454744	0.0131966	0.194969	0.361262	0.203721	0.298435
	Long chain fatty acid	myristate (14:0)	0.0888482	0.64672	0.135878	0.526686	0.224826	0.250051
		pentadecanoate (15:0)	0.0354449	0.855161	0.159118	0.457692	-0.256151	0.188273
		palmitate (16:0)	0.491589	0.00676243	0.187305	0.380805	0.4017	0.0341021
		palmitoleate (16:1n7)	0.10337	0.593609	0.286452	0.174766	0.146844	0.455877
		margarate (17:0)	0.593104	< 0.001	0.550746	0.00528775	0.459347	0.0139322
		10-heptadecenoate (17:1n7)	0.488943	0.00711224	0.697758	< 0.001	0.148649	0.450293
		stearate (18:0)	0.43217	0.0192195	0.0831997	0.699122	0.384146	0.0435683
		oleate (18:1n9)	0.380767	0.0415712	0.291525	0.166919	0.26207	0.177914
		cis-vaccenate (18:1n7)	0.464158	0.0111991	0.624133	0.00111616	0.335521	0.0809038
		10-nonadecenoate (19:1n9)	0.447988	0.0148058	0.732922	< 0.001	0.333259	0.0831001
		eicosenoate (20:1n9 or 11)	0.373276	0.0460992	0.434441	0.033893	0.352143	0.0660947
		dihomo-linoleate (20:2n6)	0.260643	0.172063	0.279426	0.186052	0.236557	0.225525
		mead acid (20:3n9)	0.132247	0.494065	0.322227	0.124635	0.034613	0.861192
		arachidonate (20:4n6)	0.409808	0.027258	0.0699465	0.745354	0.30172	0.11867
		docosadienoate (22:2n6)	0.382369	0.0406508	0.399121	0.0533509	0.316356	0.100982
		adrenate (22:4n6)	0.388475	0.0372904	0.164312	0.442947	0.268292	0.167462
	Fatty acid, monohydroxy	4-hydroxybutyrate (GHB)	0.190958	0.321062	0.100489	0.640357	0.0773005	0.695817
		2-hydroxystearate	0.0588771	0.761601	0.150125	0.483815	0.0171785	0.930861
		13-HODE + 9-HODE	-0.0790458	0.683575	-0.0847975	0.693614	-0.0958612	0.627504
	Fatty acid, dicarboxylate	2-hydroxyglutarate	-0.0229508	0.905931	-0.381831	0.0655929	-0.031775	0.872478
	Fatty acid, branched	13-methylmyristic acid	-0.0943774	0.626279	0.0185116	0.931583	0.070241	0.722459
		methyl palmitate (15 or 2)	0.136546	0.480002	0.163083	0.446412	0.0116283	0.953169
	Eicosanoid	15-HETE	-0.326578	0.0837936	0.0598005	0.781342	-0.0206245	0.917035
		5-oxoETE	-0.230895	0.228173	0.0750151	0.727562	0.160829	0.413603
	Endocannabinoid	oleic ethanolamide	0.460545	0.0119335	0.250503	0.237747	0.339644	0.0770141
		palmitoyl ethanolamide	0.407041	0.028419	0.32121	0.125897	0.323807	0.0927743
	Fatty acid metabolism (also BCAA metabolism)	propionylcarnitine	-0.223234	0.244411	-0.0178574	0.933995	0.102157	0.604962
		butyrylcarnitine	-0.196045	0.308094	-0.25791	0.223695	-0.206155	0.292574
	Carnitine metabolism	deoxycarnitine	-0.249245	0.192276	-0.110394	0.607587	0.104741	0.595813
		carnitine	0.384819	0.0392745	0.042762	0.842734	0.158113	0.421637
		3-dehydrocarnitine*	0.056358	0.771527	0.0930977	0.665249	0.0744759	0.706437
		acetylcarnitine	-0.14308	0.459033	0.0172644	0.936183	0.123245	0.532096
		palmitoylcarnitine	0.220933	0.249433	-0.143506	0.503509	-0.0355137	0.857616
		oleoylcarnitine	0.334186	0.0764231	-0.103624	0.629911	0.308864	0.109771
	Bile acid metabolism	glycocholate	0.101407	0.600677	0.0984269	0.647266	0.419903	0.026109
		taurocholate	-0.163012	0.398164	-0.176521	0.409306	-0.0452021	0.819337
		taurochenodeoxycholate	-0.145756	0.450588	-0.19068	0.372126	-0.0186014	0.925149
		glycochenodeoxycholate	0.0861419	0.656818	0.0703215	0.744033	0.321929	0.0947935
	Fatty alcohol, long chain	1-octadecanol	0.022199	0.908999	0.0946168	0.660104	0.474649	0.0107071
	Glycerolipid metabolism	choline phosphate	0.268541	0.158967	0.0821099	0.702887	0.382639	0.0444692
		ethanolamine	-0.0417529	0.829729	-0.0615783	0.775003	0.141981	0.471091
		phosphoethanolamine	-0.216136	0.260122	-0.101976	0.635395	0.105854	0.59189
		glycerophosphoethanolamine	-0.172026	0.372222	-0.164523	0.442353	-0.108202	0.58365
		glycerol	0.196483	0.306992	0.148092	0.489822	0.283238	0.144145
		choline	0.110303	0.568939	0.221121	0.299102	0.0770716	0.696676
		glycerol 3-phosphate (G3P)	-0.220749	0.249838	-0.285551	0.176187	-0.0337466	0.864635
		glycerophosphorylcholine (GPC)	-0.259662	0.173741	-0.412361	0.0452395	-0.124632	0.527457
	Inositol metabolism	myo-inositol	-0.284218	0.135111	-0.129072	0.54778	0.0740777	0.707938
		inositol 1-phosphate (I1P)	-0.0482964	0.803524	-0.089082	0.678919	0.190802	0.330767
		scyllo-inositol	0.512318	0.00449255	0.663848	< 0.001	0.543302	0.00280995
	Ketone bodies	3-hydroxybutyrate (BHBA)	0.0815175	0.674211	0.00939003	0.965266	0.128843	0.513483
		1,2-propanediol	-0.0642743	0.740459	-0.0955987	0.656786	-0.118727	0.54735
	Lysolipid	1-palmitoylglycerophosphoethanolamine	0.0401865	0.836029	-0.0953193	0.657729	0.186874	0.341003
		2-palmitoylglycerophosphoethanolamine*	0.416758	0.0245106	0.000236342	0.999126	0.261567	0.178779
		2-palmitoleoylglycerophosphoethanolamine*	0.316134	0.0947798	0.356394	0.0873747	0.237159	0.224313
		1-stearoylglycerophosphoethanolamine	0.0782866	0.686461	0.522507	0.00880832	0.125752	0.523723
		1-oleoylglycerophosphoethanolamine	0.216199	0.259979	0.338376	0.105808	0.485525	0.00881597
		2-oleoylglycerophosphoethanolamine*	0.480938	0.00826512	0.460729	0.0234658	0.419266	0.0263604
		1-arachidonoylglycerophosphoethanolamine*	0.264559	0.165479	0.159382	0.456936	0.239811	0.219019
		2-arachidonoylglycerophosphoethanolamine*	0.308426	0.103561	0.320339	0.126985	0.0919334	0.641735
		2-docosapentaenoylglycerophosphoethanolamine*	0.358072	0.0564892	0.24851	0.241624	0.095306	0.629508
		2-docosahexaenoylglycerophosphoethanolamine*	0.259507	0.174007	-0.137817	0.520745	0.256833	0.187058
		1-myristoylglycerophosphocholine	-0.229823	0.2304	-0.119457	0.578229	0.0315908	0.873211
		2-myristoylglycerophosphocholine*	0.311347	0.100164	0.0715012	0.739883	0.220241	0.260094
		1-palmitoylglycerophosphocholine	0.0824145	0.670824	0.0645667	0.764377	0.367849	0.0541207
		2-palmitoylglycerophosphocholine*	0.0560501	0.772743	0.00944491	0.965063	0.306603	0.112532
		1-palmitoleoylglycerophosphocholine*	-0.11744	0.544035	-0.105108	0.624991	0.105594	0.592804
		2-palmitoleoylglycerophosphocholine*	0.258044	0.176534	0.0550016	0.798522	0.326795	0.0896289
		1-stearoylglycerophosphocholine	0.156051	0.41888	0.429644	0.0361416	0.0952446	0.629729
		1-oleoylglycerophosphocholine	0.421233	0.0228645	0.323321	0.123289	0.497908	0.00701247
		2-oleoylglycerophosphocholine*	0.451754	0.0138897	0.302021	0.151471	0.460558	0.0136506
		1-linoleoylglycerophosphocholine	0.179232	0.352214	0.176969	0.408098	0.195912	0.317732
		2-linoleoylglycerophosphocholine*	0.320482	0.0900811	0.131478	0.540278	0.0167815	0.932455
		2-eicosatrienoylglycerophosphocholine*	-0.0165051	0.932279	-0.0837939	0.697072	0.176914	0.367805
		1-arachidonoylglycerophosphocholine*	0.342731	0.0687514	0.140888	0.511407	0.378808	0.0468269
		2-arachidonoylglycerophosphocholine*	0.183491	0.340698	0.0148995	0.94491	0.277284	0.153135
		1-palmitoylglycerophosphoinositol*	0.582767	< 0.001	0.23803	0.262694	0.329785	0.0865617
		1-stearoylglycerophosphoinositol	0.4954	0.00628434	0.0944204	0.660768	0.477141	0.0102462
		1-oleoylglycerophosphoinositol*	0.510726	0.0046401	-0.119976	0.576567	0.337672	0.0788562
		1-arachidonoylglycerophosphoinositol*	0.611872	< 0.001	0.161816	0.45	0.247527	0.204103
		1-oleoylglycerophosphoserine	0.529951	0.0031085	0.389979	0.0595805	0.455221	0.0149282
		2-oleoylglycerophosphoserine*	0.558744	0.00163031	0.0927722	0.666353	0.379254	0.0465476
		1-palmitoylplasmenylethanolamine*	0.059573	0.758865	-0.107423	0.617343	0.0889967	0.652457
	Monoacylglycerol	1-palmitoylglycerol (1-monopalmitin)	0.028789	0.88215	0.0128416	0.952511	-0.0627803	0.750963
		1-stearoylglycerol (1-monostearin)	0.0717474	0.711492	0.028576	0.894552	0.150511	0.444577
	Diacylglycerol	1,2-dipalmitoylglycerol	-0.166357	0.38842	-0.29362	0.163751	-0.030457	0.877727
		1,3-dipalmitoylglycerol	-0.047083	0.808369	-0.233023	0.273164	0.0410435	0.835723
	Sphingolipid	sphingosine	-0.0704307	0.716568	-0.0359245	0.867644	0.203489	0.298997
		N,N-dimethylsphingosine	0.113946	0.556163	0.0784317	0.715645	0.186183	0.342825
		palmitoyl sphingomyelin	0.283679	0.135885	0.442277	0.0304599	0.0234497	0.905717
		stearoyl sphingomyelin	0.0384431	0.843054	0.156815	0.46431	0.265693	0.171773
	Mevalonate metabolism	3-hydroxy-3-methylglutarate	0.050932	0.793027	-0.339817	0.104236	0.230783	0.237387
	Sterol/Steroid	lathosterol	0.123106	0.524639	0.054154	0.801566	0.214758	0.272446
		cholesterol	0.167399	0.385413	-0.0391704	0.855802	0.23865	0.221326
		dihydrocholesterol	0.417482	0.024238	-0.0395263	0.854506	-0.0550098	0.780994
		7-alpha-hydroxycholesterol	-0.253414	0.1847	-0.153661	0.473453	0.178117	0.364503
		7-beta-hydroxycholesterol	-0.27406	0.15025	0.29889	0.155969	0.0293902	0.88198
		24(S)-hydroxycholesterol	0.216742	0.258754	0.130788	0.542426	0.432729	0.0214495
		7-ketocholesterol	0.00996439	0.959086	0.124933	0.560799	0.0705485	0.721292
		cortisol	-0.0472401	0.807741	-0.217244	0.30787	-0.0310871	0.875217
Nucleotide	Purine metabolism, (hypo)xanthine/inosine containing	xanthine	0.123233	0.524207	0.0323953	0.880551	0.217509	0.266201
		xanthosine	0.161747	0.401885	0.114764	0.593353	0.0539202	0.785231
		hypoxanthine	0.144201	0.455484	0.0988482	0.645852	0.439639	0.0192362
		inosine	0.0530725	0.784526	0.0140808	0.947934	0.16506	0.401261
	Purine metabolism, adenine containing	adenine	0.0773054	0.690197	-0.202981	0.341468	0.0374971	0.849751
		adenosine	-0.159431	0.408746	-0.0991563	0.644819	-0.101285	0.608067
		N1-methyladenosine	-0.264478	0.165613	-0.269838	0.202249	-0.00262117	0.989438
		adenosine 3'-monophosphate (3'-AMP)	0.228927	0.232272	0.384748	0.0633896	0.161748	0.410904
	Purine metabolism, guanine containing	guanosine	-0.0356429	0.85436	-0.10916	0.611633	0.203635	0.298642
	Purine metabolism, urate metabolism	urate	-0.103813	0.592021	-0.150579	0.482479	-0.0285516	0.885325
	Pyrimidine metabolism, cytidine containing	cytidine	0.283879	0.135597	0.0943248	0.661092	0.380351	0.0458655
	Pyrimidine metabolism, thymine containing; Valine, leucine and isoleucine metabolism/	3-aminoisobutyrate	0.020877	0.914398	-0.0294469	0.891357	0.284627	0.142104
	Pyrimidine metabolism, uracil containing	uracil	0.152647	0.429223	0.339904	0.104142	0.211279	0.280475
		5,6-dihydrouracil	-0.0209933	0.913923	0.208119	0.329122	0.101992	0.605551
		uridine	-0.0556911	0.774161	-0.121413	0.571975	0.249816	0.199816
		pseudouridine	-0.15418	0.424549	-0.200764	0.346879	-0.0926785	0.639026
	Purine and pyrimidine metabolism	methylphosphate	0.208512	0.277716	0.154332	0.471501	0.406236	0.0319472
Cofactors and vitamins	Ascorbate and aldarate metabolism	ascorbate (Vitamin C)	0.350441	0.0623541	-0.265571	0.209754	-0.0586269	0.766974
		dehydroascorbate	-0.249649	0.191533	-0.123597	0.565028	0.308508	0.110202
		arabonate	-0.162951	0.398341	-0.27874	0.187181	0.165711	0.399378
	Hemoglobin and porphyrin	heme*	-0.058865	0.761648	-0.0193042	0.928661	-0.35214	0.0660969
	Nicotinate and nicotinamide metabolism	nicotinamide	0.0773383	0.690072	0.0082708	0.969404	0.157866	0.422372
		nicotinamide adenine dinucleotide reduced (NADH)	0.345357	0.066518	0.0192878	0.928721	0.500617	0.00666248
		adenosine 5'diphosphoribose	0.115306	0.551428	-0.108802	0.612808	0.030023	0.879457
	Pantothenate and CoA metabolism	pantothenate	-0.161203	0.403491	-0.31999	0.127423	0.000778665	0.996862
	Riboflavin metabolism	riboflavin (Vitamin B2)	-0.0439007	0.821106	-0.094713	0.659778	0.309317	0.109224
	Tocopherol metabolism	alpha-tocopherol	0.310516	0.101122	-0.0461441	0.830465	0.149399	0.447986
Xenobiotics	Benzoate metabolism	hippurate	0.184474	0.338072	0.371056	0.074244	0.155223	0.430278
		benzoate	0.230039	0.229949	0.475006	0.0189959	0.253687	0.192707
	Chemical	glycolate (hydroxyacetate)	-0.212868	0.267571	-0.0316608	0.883241	0.077005	0.696926
		glycerol 2-phosphate	-0.230985	0.227985	-0.163252	0.445934	-0.00528041	0.978725
		trizma acetate	-0.0717296	0.71156	0.436416	0.0330001	0.166842	0.396123
		2-pyrrolidinone	0.37676	0.0439467	0.246806	0.244973	0.474977	0.0106454
		Isobar: 2-propylpentanoic acid, 2-ethylhexanoic acid	0.0331143	0.864594	0.328426	0.117141	0.133312	0.49886
	Drug	phenobarbital	-0.0136523	0.943964	-0.0981819	0.648088	-0.121262	0.538768
	Sugar, sugar substitute, starch	erythritol	-0.185279	0.335932	-0.358698	0.0852036	0.00296621	0.988048
1 "not detected" indicates metabolite was not detected in any samples for this region of the brain
* indicates compounds that have not been officially "plexed" (based on a standard), but we are confident in its identity
