# Supplementary material for: Exploratory Metabolomic Analyses Reveal Compounds Correlated with Lutein Concentration in Frontal Cortex, Hippocampus, and Occipital Cortex of Human Infant Brain
Source: PLoS One. 2015 Aug 28;10(8):e0136904. doi: 10.1371/journal.pone.0136904 (PMC4552625; doi:10.1371/journal.pone.0136904)
Supplement: S2 Dataset — An exploratory study relating metabolite signatures and lutein was completed on post-mortem infant brain tissues (age 1 to 488 days) from the frontal cortex, hippocampus, and occipital cortex. Samples were then analyzed for correlations between on all 257 known metabolites and post-mortem interval, or the time between death and tissue collection. (XLSX) [file pone.0136904.s002.xlsx]

## Sheet: All PMI Correlations
Biochemical Name	Correlation Value with Post-Mortem Interval	P-Value
1,5-anhydroglucitol (1,5-AG)	0.2986	0.0038
arginine	0.2546	0.0143
methionine	0.2505	0.016
tyrosine	0.25	0.0163
cystine	0.2492	0.0166
docosahexaenoate (DHA; 22:6n3)	0.2355	0.0238
isoleucine	0.2313	0.0265
valine	0.2273	0.0293
proline	0.2244	0.0315
4-hydroxybutyrate (GHB)	0.2243	0.0316
asparagine	0.224	0.0319
3-phosphoglycerate	0.2108	0.0437
3-hydroxybutyrate (BHBA)	0.2085	0.0461
Isobar: 2-propylpentanoic acid, 2-ethylhexanoic acid	0.1993	0.0568
leucine	0.1954	0.062
N,N-dimethylsphingosine	0.1878	0.0731
stearoyl sphingomyelin	0.1838	0.0795
5-oxoproline	0.1833	0.0803
serine	0.1776	0.0903
lysine	0.1736	0.098
glutamate	0.1687	0.1079
adenosine 3'-monophosphate (3'-AMP)	0.1686	0.1081
taurochenodeoxycholate	0.1674	0.1107
N-acetylalanine	0.1671	0.1114
N-acetylmethionine	0.1656	0.1147
cytidine	0.1624	0.122
taurocholate	0.1623	0.1221
phenylalanine	0.1612	0.1248
24(S)-hydroxycholesterol	0.161	0.1252
linoleate (18:2n6)	0.1564	0.1366
ribose	0.1536	0.1438
histidine	0.147	0.162
alanine	0.1451	0.1674
homocarnosine	0.1441	0.1706
gamma-glutamylglutamate	0.1395	0.1849
glycine	0.1375	0.1911
caprylate (8:0)	0.1311	0.2129
aspartate	0.1298	0.2176
2-arachidonoylglycerophosphoethanolamine*	0.1277	0.2252
glycylproline	0.1235	0.2407
adrenate (22:4n6)	0.1224	0.245
undecanoate (11:0)	0.1202	0.2536
glycylglycine	0.1196	0.2562
ethanolamine	0.1174	0.2652
margarate (17:0)	0.1105	0.2944
fructose	0.1092	0.3003
glycocholate	0.1068	0.3111
1-linoleoylglycerophosphocholine	0.1064	0.3125
acetylphosphate	0.106	0.3147
threonine	0.1057	0.3161
fucose	0.0997	0.3443
tryptophan	0.0995	0.3455
glucose	0.0992	0.3468
N-acetylaspartate (NAA)	0.0928	0.3792
2-arachidonoylglycerophosphocholine*	0.0861	0.4143
alanylleucine	0.086	0.4148
aspartylphenylalanine	0.0858	0.4162
palmitate (16:0)	0.0811	0.4424
N6-acetyllysine	0.0806	0.4452
choline	0.0805	0.4457
10-nonadecenoate (19:1n9)	0.078	0.46
malate	0.0763	0.4696
stearate (18:0)	0.0752	0.4762
5-oxoETE	0.075	0.4773
dihydrocholesterol	0.0746	0.4797
2-docosahexaenoylglycerophosphoethanolamine*	0.0725	0.4925
glycerate	0.0694	0.5111
sorbitol	0.067	0.5257
glycochenodeoxycholate	0.065	0.5382
13-methylmyristic acid	0.0645	0.5413
2-linoleoylglycerophosphocholine*	0.0641	0.5441
3-phosphoserine	0.0609	0.5643
threonylphenylalanine	0.0608	0.5645
cystathionine	0.0602	0.5686
ornithine	0.056	0.5961
1-arachidonoylglycerophosphoinositol*	0.0529	0.6165
alanylvaline	0.0496	0.6389
uracil	0.0482	0.6481
glutathione, reduced (GSH)	0.0469	0.6571
hypoxanthine	0.0466	0.6588
palmitoyl ethanolamide	0.0455	0.6665
ribitol	0.0411	0.6974
2-eicosatrienoylglycerophosphocholine*	0.0409	0.699
gamma-aminobutyrate (GABA)	0.0374	0.7231
pyrophosphate (PPi)	0.0366	0.7292
adenosine	0.0358	0.7346
arachidonate (20:4n6)	0.0336	0.7503
glycylleucine	0.0326	0.7576
1-stearoylglycerophosphoinositol	0.0318	0.7632
1-arachidonoylglycerophosphocholine*	0.0299	0.7769
glycerol	0.0299	0.7774
inosine	0.0279	0.7919
caproate (6:0)	0.0275	0.795
glycylvaline	0.0275	0.7946
fumarate	0.0243	0.8183
N-acetylserine	0.0235	0.8239
1-octadecanol	0.0193	0.8552
2-oleoylglycerophosphocholine*	0.0189	0.8584
docosadienoate (22:2n6)	0.0175	0.8685
heme*	0.0164	0.8766
10-heptadecenoate (17:1n7)	0.0158	0.8812
prolylleucine	0.0124	0.9069
ribulose	0.012	0.9093
1-oleoylglycerophosphoserine	0.0114	0.9139
betaine	0.0095	0.9282
1-arachidonoylglycerophosphoethanolamine*	0.0077	0.9423
oleic ethanolamide	0.0075	0.9437
galactitol (dulcitol)	0.0062	0.9532
propionylcarnitine	0.0058	0.9563
eicosenoate (20:1n9 or 11)	0.0036	0.9727
4-guanidinobutanoate	0.0026	0.9806
docosapentaenoate (n6 DPA; 22:5n6)	0.0008	0.9942
2-hydroxyglutarate	0.0001	0.9993
N-acetyl-beta-alanine	-0.0011	0.9914
alpha-glutamylglutamate	-0.0033	0.9748
1-palmitoylglycerophosphocholine	-0.0037	0.9721
dihomo-linolenate (20:3n3 or n6)	-0.0044	0.9672
docosapentaenoate (n3 DPA; 22:5n3)	-0.0061	0.9539
cortisol	-0.0068	0.949
methylphosphate	-0.0083	0.9371
succinylcarnitine	-0.009	0.9321
succinate	-0.0094	0.9289
xylonate	-0.0096	0.9275
urate	-0.0098	0.9264
1-palmitoylglycerophosphoethanolamine	-0.011	0.9172
uridine	-0.0119	0.9107
1-oleoylglycerophosphoinositol*	-0.0138	0.8965
methyl palmitate (15 or 2)	-0.0141	0.8939
glutamine	-0.0147	0.8894
pelargonate (9:0)	-0.0153	0.8852
inositol 1-phosphate (I1P)	-0.0167	0.8746
beta-alanine	-0.0182	0.863
7-beta-hydroxycholesterol	-0.0197	0.8524
butyrylcarnitine	-0.0199	0.8504
1,2-propanediol	-0.0205	0.8465
myristate (14:0)	-0.0206	0.8458
phosphate	-0.0214	0.8399
mannose	-0.0249	0.8136
carnitine	-0.0252	0.8118
trizma acetate	-0.0256	0.8086
2-pyrrolidinone	-0.0262	0.8041
spermidine	-0.0263	0.8034
phenobarbital	-0.0275	0.7949
creatinine	-0.0283	0.7886
1-oleoylglycerophosphocholine	-0.0318	0.7638
1-palmitoylglycerophosphoinositol*	-0.033	0.7551
palmitoyl sphingomyelin	-0.0337	0.7499
oleate (18:1n9)	-0.0338	0.7493
7-alpha-hydroxycholesterol	-0.037	0.726
1-palmitoylplasmenylethanolamine*	-0.0377	0.7212
citrulline	-0.04	0.7051
Isobar: fructose 1,6-diphosphate, glucose 1,6-diphosphate	-0.043	0.6843
cis-vaccenate (18:1n7)	-0.0431	0.6834
N-acetylneuraminate	-0.0444	0.6741
2-oleoylglycerophosphoserine*	-0.045	0.6704
lactose	-0.0474	0.6537
7-ketocholesterol	-0.0488	0.6438
2-aminobutyrate	-0.052	0.6228
5,6-dihydrouracil	-0.053	0.6156
3-(4-hydroxyphenyl)lactate	-0.0535	0.6128
3-dehydrocarnitine*	-0.0553	0.6003
laurate (12:0)	-0.0559	0.5969
1-oleoylglycerophosphoethanolamine	-0.0584	0.5804
2-hydroxystearate	-0.0586	0.5792
glycerophosphoethanolamine	-0.0619	0.5576
2-aminoadipate	-0.0697	0.5093
N-acetyl-aspartyl-glutamate (NAAG)	-0.0702	0.506
trans-4-hydroxyproline	-0.075	0.4773
N-acetylglutamate	-0.0789	0.4549
eicosapentaenoate (EPA; 20:5n3)	-0.0833	0.4298
linolenate [alpha or gamma; (18:3n3 or 6)]	-0.085	0.4204
kynurenate	-0.0856	0.417
putrescine	-0.0858	0.4163
dehydroascorbate	-0.0859	0.4153
cysteine	-0.0874	0.4073
2-palmitoylglycerophosphocholine*	-0.0905	0.391
choline phosphate	-0.092	0.3833
1-palmitoylglycerol (1-monopalmitin)	-0.0939	0.3732
xanthine	-0.0958	0.3634
deoxycarnitine	-0.0975	0.3552
3-hydroxyisobutyrate	-0.0996	0.3449
acetylcarnitine	-0.1003	0.3413
scyllo-inositol	-0.1014	0.3363
xanthosine	-0.1023	0.3317
glycerol 2-phosphate	-0.1036	0.3258
adenosine 5'diphosphoribose	-0.1086	0.303
glycolate (hydroxyacetate)	-0.1146	0.2765
ophthalmate	-0.1161	0.2704
lactate	-0.1174	0.265
alpha-tocopherol	-0.1188	0.2592
erythronate*	-0.1191	0.258
1,3-dipalmitoylglycerol	-0.12	0.2547
sphingosine	-0.123	0.2426
1-stearoylglycerol (1-monostearin)	-0.1246	0.2365
oleoylcarnitine	-0.1281	0.2238
gamma-glutamylglutamine	-0.1298	0.2173
2-docosapentaenoylglycerophosphoethanolamine*	-0.1309	0.2137
1,2-dipalmitoylglycerol	-0.131	0.2133
guanosine	-0.1346	0.2007
13-HODE + 9-HODE	-0.1418	0.1776
cholesterol	-0.142	0.177
creatine	-0.1425	0.1753
pentadecanoate (15:0)	-0.1457	0.1657
riboflavin (Vitamin B2)	-0.1464	0.1637
glycerophosphorylcholine (GPC)	-0.1468	0.1626
kynurenine	-0.1508	0.1514
nicotinamide	-0.1555	0.1389
1-stearoylglycerophosphocholine	-0.1615	0.1241
palmitoleate (16:1n7)	-0.1617	0.1237
1-stearoylglycerophosphoethanolamine	-0.163	0.1206
dihomo-linoleate (20:2n6)	-0.1637	0.1189
lathosterol	-0.1713	0.1026
2-hydroxybutyrate (AHB)	-0.1753	0.0946
phosphoethanolamine	-0.1788	0.0882
arabitol	-0.1841	0.0789
2-palmitoylglycerophosphoethanolamine*	-0.1869	0.0744
2-oleoylglycerophosphoethanolamine*	-0.187	0.0742
3-aminoisobutyrate	-0.1936	0.0645
cysteine-glutathione disulfide	-0.1946	0.0631
glycerol 3-phosphate (G3P)	-0.1961	0.0611
erythritol	-0.1976	0.059
hippurate	-0.2028	0.0526
arabonate	-0.2063	0.0485
arabinose	-0.214	0.0405
benzoate	-0.2147	0.0399
palmitoylcarnitine	-0.2158	0.0388
2-palmitoleoylglycerophosphocholine*	-0.2317	0.0263
S-adenosylhomocysteine (SAH)	-0.2356	0.0238
3-hydroxy-3-methylglutarate	-0.2373	0.0227
urea	-0.2415	0.0204
C-glycosyltryptophan*	-0.243	0.0196
1-palmitoleoylglycerophosphocholine*	-0.2533	0.0148
mannose-6-phosphate	-0.2535	0.0148
mead acid (20:3n9)	-0.2623	0.0115
15-HETE	-0.2642	0.0109
fructose-6-phosphate	-0.265	0.0107
ascorbate (Vitamin C)	-0.2664	0.0103
1-myristoylglycerophosphocholine	-0.2666	0.0102
hypotaurine	-0.2679	0.0098
2-myristoylglycerophosphocholine*	-0.2687	0.0096
pseudouridine	-0.2789	0.0071
nicotinamide adenine dinucleotide reduced (NADH)	-0.2846	0.006
citrate	-0.2881	0.0054
2-palmitoleoylglycerophosphoethanolamine*	-0.3011	0.0035
Isobar: ribulose 5-phosphate, xylulose 5-phosphate	-0.3122	0.0024
N1-methyladenosine	-0.313	0.0024
glucose-6-phosphate (G6P)	-0.3169	0.0021
alpha-hydroxyisovalerate	-0.3205	0.0018
adenine	-0.3306	0.0013
glutathione, oxidized (GSSG)	-0.3389	0.001
taurine	-0.3484	0.0007
isovalerylcarnitine	-0.3579	0.0005
pantothenate	-0.3855	0.0001
pipecolate	-0.3946	<0.0001
mannitol	-0.4003	<0.0001
myo-inositol	-0.4053	<0.0001
allo-threonine	-0.4459	<0.0001
* indicates compounds that have not been officially "plexed" (based on a standard), but we are confident in its identity
